# Supplementary material for: Expanding the phenotype of PIGS‐associated early onset epileptic developmental encephalopathy
Source: Epilepsia. 2021 Jan 7;62(2):e35–41. doi: 10.1111/epi.16801 (PMC7898547; doi:10.1111/epi.16801)
Supplement: Supplementary file 1 — Table S1 [file EPI-62-e35-s001.xlsx]

## Sheet: Table 1
Supplementary Table 1. Summary of the clinical features of PIGS patients
			This study						Nguyen et al., 2018				Zhang et al., 2020
Paitient	Patient 1	Patient 2	Patient 3	Patient 4	Patient 5	Patient 6	Individual 1a	Individual 1b	Individual 2a	Individual 2b	Individual 3a	Individual 3b	Individual 1
Family	1	2	3	4	4	5	Family 1	Family 1	Family 2	Family 2	Family 3	Family 3	Family 1
Variant (NM_0033198.4)	c.174G>C; p.(Gln58His)	c.174G>C; p.(Gln58His)	c.1070G>A; p.(Gly357Asp)	c.986C>G; p.(Pro329Arg)	c.986C>G; p.(Pro329Arg)	c.1141_1164dup24 p.(Asp381_Val388dup) c.734G>A; p.Trp245*	c.108G>A; p.(Trp36*), c.101T>C; p.(Leu34Pro)	c.108G>A; p.(Trp36*), c.101T>C; p.(Leu34Pro)	c.1316_1352delCCACCA p.(Thr439_Lys451delinsArgLeuLeu) CCCTTACCTCCCTGGCGCAGCTTCTGGGCAAinsGGTT GCT; p.(Thr439_Lys451delinsArgLeuLeu)	c.1316_1352delCCACCA p.(Thr439_Lys451delinsArgLeuLeu) CCCTTACCTCCCTGGCGCAGCTTCTGGGCAAinsGGTT GCT; p.(Thr439_Lys451delinsArgLeuLeu)	c.923A>G; p.(Glu308Gly) c.468+1G>C	c.923A>G; p.(Glu308Gly) c.468+1G>C	c.148C>T; p.(Gln50*), c.1141_1164dupGACATGGT; (p.Asp381_Val388dup) GCGAGTGATGGAGGTG; p.(Asp381_Val388dup)
inheritance/phase	Homozygous	Homozygous	Homozygous	Homozygous	Homozygous	Compound het	Compound het	Compound het	Homozygous	Homozygous	Compound het	Compound het	Compound het
Sex	Male	Male	Male	Male	Female	Female	Male	Male	Male	Male	Female	Female	Male
Ethnicity	Pakistan	Pakistan	Pakistan	Egypt	Egypt	Chinese	European	European	Mexican	Mexican	European	European	Chinese
Consanguinity	Yes	Yes	Yes	Yes	Yes	No	No	No	Likely^	Likely^	No	No	No
Age at last investigation	3 y	1.5 y	1.5 y	8 y	9 mo	1.8 y	5.6 y	5.6 y	7.5 y	9 mo	19 we	15 we	15 mo
Premature death	No	Yes, 1.9 y	Yes, 2 y	No	Yes, 1 y	No	No	No	No	No	Terminated pregnancy	Terminated pregnancy	Yes, 15 mo
Prenatal and birth history	Preterm birth	Regular	Regular	Regular	Regular	Failure to thrive	Twin-twin transfusion and jaundice	Twin-twin transfusion and jaundice	Fetal distress due to failed induction	Decreased fetal activity, polyhydramnios, respiratory distress	Increased nuchal translucency, limited fetal movements	Cystic hygroma, absent fetal movement	Regular	% total
DD/ID	Yes	Yes	Yes	Yes	Yes	Yes	Yes	Yes	Yes	Yes	NA	NA	Yes	84.6% (11/13)
Microcephaly	Yes	Yes	Yes	Yes	Yes	Yes	No	No	Yes	Yes	No	No	No	61.5% (8/13)
Congenital anomalies	No	No	No	No	No	Yes, asymmetric kidneys	No	No	Umbilical and inguinal hernias, bilateral cryptorchidism	No	No	Renal glomerular cysts	No	30.7% (4/13)
Epilepsy	Yes	Yes	Yes	Yes	Yes	Yes	Yes	Yes	Yes	Yes	NA	NA	Yes	84.6% (11/13)
Seizure onset	1 mo	1 mo	2 mo	2 mo	1 mo	1 mo	8 months	1 year	NA	8 months	NA	NA	2 months	<1 year
Seizure types	Multifocal clonic and myoclonic jerks	Multifocal clonic seizures	Focal/multifocal clonic seizures	Focal seizures	Focal seizures	Multifocal seizures	Febrile seizures	Febrile seizures	NA	NA	NA	NA	Infantile spasms
Seizure evolution	Myoclonic epilepsy	Tonic-clonic seizures	Tonic spasms, Tonic-clonic seizures	Tonic-clonic seizures	Tonic-clonic seizures, myoclonic seizures	Multifocal seizures	Lennox–Gastaut syndrome	Nonfebrile seizures	NA	NA	NA	NA	NA
Seizure frequency	3-4x/day reduced to 1-2x/month	Multiple/day	3-4x/day increased to multiple/day	1x/month	1x/day	10x/day	NA	NA	NA	NA	NA	NA	Up to 10/day
EEG features	Multifocal epileptifocm activity, burst suppression	Multifocal generalized discharges, burst suppression	Multifocal epileptiform discharges with slow background	Diffusely slowed, low-voltage, monomorphic background activity	NA	Multifocal slow-waves and sharp waves complexes more prominent over the right hemisphere within a globally slowed and dysregulated background	NA	NA	NA	NA	NA	NA	Hypsarrhythmia
Status epilepticus	No	Yes	Yes	Yes, 4 times per year	Yes, several episodes per month	Yes, multiple episodes	NA	NA	NA	NA	NA	NA	Yes
Medications employed	Levetiracetam, Nitrazepam, Topiramate	Levetiracetam, Topiramate, Clonazepam	Levetiracetam, Carbamazepine, Valproate	Valproate, Leviteracetam, Topiramate, Clonazepam	Valproate, Leviteracetam, Topiramate, Phenytoin	Clobazam, Levetiracetam, Perampanel, Diazepam, Zonisamide, Cannabidiol	Levetiracetam, Clobazam, Rufinamide	NA	NA	Valproate	NA	NA	Sodium valproate, Levetiracetam, ACTH
Response to treatment	Refractory	Refractory	Refractory	Refractory	Refractory	Refractory	Partial	Partial	Refractory	Refractory	NA	NA	Refractory
Seizure-free	No	No	No	No	No	No	No	No	Yes	NA	NA	NA	No
B6 trial and results	Yes, decreased seizure frequency	No	No	No	No	Yes, improved development	No	No	Yes, seizure-free	Yes, NA	NA	NA	No
Behavioral anomalies	Mouth twitching	No	No	ASD, inappropriate laughter	Excessive crying	No	NA	NA	No	No	NA	NA	No	23.1% (3/13)
Hypotonia	No	No	No	Yes	Yes	Yes	Yes	Yes	Yes	Yes	NA	NA	Yes	61.5% (8/13)
Other neurologic features	No	No	Appendicular spasticity	Hyperreflexia	Spasticity	No	Ataxia	Ataxia	Ataxia, hyporeflexia	Ataxia, hyporeflexia	NA	NA	Hyporeflexia	61.5% (8/13)
Coarse facial features	Yes	Yes	Yes	Yes	Yes	No	Yes	Yes	Yes	Yes	No	No	Yes	84.6% (11/13)
Hearing loss	Yes	No	No	No	No	No	Yes	Yes	No	NA	NA	NA	Yes, bilateral	30.7% (4/13)
Impaired vision	Yes	Yes	No	No	No	Yes, cortical blindness	Yes, cortical blindness	Yes, cortical blindness	Yes	No	NA	NA	Yes, cortical blindness	53.8% (7/13)
Other ophthalmologic findings	No	No	No	No	No	Astigmatism	Nystagmus	Nystagmus	Nystagmus	No	No	No	No	30.7% (4/13)
Gastrointestinal problems	No	No	No	No	Dysphagia	No	No	No	Dysphagia, hepatomegaly	Gastrointestinal reflux, hepatomegaly	No	No	Recurrent vomiting	30.7% (4/13)
Musculoskeletal abnormalities	Brachytelephalangy (carpal bones involvement without epiphyseal or metaphyseal abnormalities)	Brachytelephalangy	Brachytelephalangy	Progressive knees contractures	No	No	Brachydactyly, clinodactyly, short fourth metacarpals and metatarsals	Brachydactyly, clinodactyly, short fourth metacarpals and metatarsals	Pectus carinatum, clinodactyly, short phalanges, scoliosis, hips hyperlaxity	Pectus carniatum, hips hyperlaxity, clinodactyly	Multiple joint contractures	Multiple joint contractures	Funnel chest, short metatarsals	61.5% (8/13)
Cerebral atrophy	Yes, fronto-temporal	Yes, frontal	Yes, diffuse	Yes, ++ fronto-temporal	Yes, diffuse	Yes, fronto-temporal	No	No	Yes, diffuse cortical	Yes, diffuse cortical	NA	NA	No	61.5% (8/13)
Cerebellar atrophy	No	Yes, superior vermis	No	No	No	Yes, vermis	Yes	Yes	No	No	NA	NA	Yes	38.5% (5/13)
Other MRI findings	Frontal dysgyria	No	Hypoplasia of the corpus callosum and pons	Delayed myelination	Subdural hygromas	Pontine hypoplasia	No	No	No	No	NA	NA	No	38.5% (5/13)
^parents from the same small rural community
ASD = autism spectrum disorder; GTCS = generalized tonic-clonic seizures; mo = months; NA = not available; we = weeks; y = years.
